# Supplementary material for: Increased Photosynthetic Capacity and Energy Status Contribute to Higher Grain Yield in Early Rice
Source: Int J Mol Sci. 2025 Feb 11;26(4):1508. doi: 10.3390/ijms26041508 (PMC11855855; doi:10.3390/ijms26041508)
Supplement: Supplementary file 1 [file ijms-26-01508-s001.zip]

Archive with 1 entries (1 files):
- ijms-3418119-supplementary.pdf
